# Supplementary material for: Multiple Abiotic Stresses Applied Simultaneously Elicit Distinct Responses in Two Contrasting Rice Cultivars
Source: Int J Mol Sci. 2022 Feb 3;23(3):1739. doi: 10.3390/ijms23031739 (PMC8836074; doi:10.3390/ijms23031739)
Supplement: Supplementary file 1 [file ijms-23-01739-s001.zip]

Archive with 1 entries (1 files):
- ijms-1576585.pdf
